# Supplementary material for: Genomic Basis of Zoonotic Transmission and Antifungal Resistance in Microsporum canis
Source: J Fungi (Basel). 2026 Jun 11;12(6):429. doi: 10.3390/jof12060429 (PMC13302545; doi:10.3390/jof12060429)
Supplement: Supplementary file 1 [file jof-12-00429-s001.zip]

Archive with 2 entries (1 files):
- Supplementary File/
- Supplementary File/Table_S1.xlsx
