# Supplementary material for: Genomic Basis of Zoonotic Transmission and Antifungal Resistance in Microsporum canis
Source: J Fungi (Basel). 2026 Jun 11;12(6):429. doi: 10.3390/jof12060429 (PMC13302545; doi:10.3390/jof12060429)
Supplement: Supplementary file 1 [file jof-12-00429-s001.zip › Supplementary File/Table_S1.xlsx]

## Sheet: Sheet1
Gene Name	UniProt Accession	Source Species	Biological Function
ERG1	P32353	Saccharomyces cerevisiae	Squalene epoxidase, the molecular target of terbinafine
ERG1	A0A0A2X2H8	Microsporum canis	Squalene epoxidase, the molecular target of terbinafine
ERG11	P10613	Saccharomyces cerevisiae	Lanosterol 14α-demethylase, the molecular target of azole antifungals
FKS1	O13428	Saccharomyces cerevisiae	1,3-β-D-glucan synthase, the molecular target of echinocandins
CDR1	P43071	Candida albicans	ABC superfamily efflux pump, associated with multidrug reduced susceptibility
MDR1	P43069	Candida albicans	MFS superfamily efflux pump, associated with azole reduced susceptibility
MDR2	Q0WUT2	Trichophyton rubrum	Dermatophyte-specific MFS efflux pump
PDR5	P06773	Saccharomyces cerevisiae	ABC superfamily efflux pump, associated with multidrug reduced susceptibility
PDR1	Q0WUT7	Trichophyton rubrum	Dermatophyte-specific ABC efflux pump
HSP90	P46598	Saccharomyces cerevisiae	Heat shock protein 90, mediates stress response-associated antifungal reduced susceptibility
